# Supplementary material for: Spatial–Temporal Characteristics, Source Apportionment, and Health Risks of Atmospheric Volatile Organic Compounds in China: A Comprehensive Review
Source: Toxics. 2024 Oct 29;12(11):787. doi: 10.3390/toxics12110787 (PMC11598060; doi:10.3390/toxics12110787)
Supplement: Supplementary file 1 [file toxics-12-00787-s001.zip]

Archive with 1 entries (1 files):
- toxics-3240025-supplementary.pdf
